# Supplementary material for: Comparative Study of Raw and HMDS-Treated Pigment-Rich Agro-Industrial By-Products as Functional Fillers in PDMS Composites
Source: Molecules. 2026 Jul 22;31(14):2546. doi: 10.3390/molecules31142546 (PMC13415652; doi:10.3390/molecules31142546)
Supplement: Supplementary file 1 [file molecules-31-02546-s001.zip]

Archive with 1 entries (1 files):
- molecules-4416648-supplementary.pdf
